# Supplementary material for: Pathway landscapes and epigenetic regulation in breast cancer and melanoma cell lines
Source: Theor Biol Med Model. 2014 May 7;11(Suppl 1):S8. doi: 10.1186/1742-4682-11-S1-S8 (PMC4108926; doi:10.1186/1742-4682-11-S1-S8)
Supplement: Additional File 1 — AF1 Table 1: The list with the expression values of deregulated genes in both cancer cell lines and the corresponding information extracted from F-census about Gene type: oncogene or TSG (tumor suppressor gene) extracted from both CGC and TSGDB; cancer type according to the classes provided in COSMIC; mutation frequency calculated by six high-throughput mutational screen data of cancer genomes; the number of miRNA predicted to regulate the target cancer genes, extracted from prediction tools including TargetScans, PicTar, DIANA-microT and MirTarget2. AF1 Table 2: Additional information for deregulated genes in MCF7 provided from detection of DNA methylation state in BC. AF1 Table 3: Enriched Gene Ontology Biological processes (GO BP) associated to discordant DE genes. AF1 Table 4: The list of the most enriched functional categories and pathways among the epigenetically modified genes in both cell lines extracted from ConsensusPathDB using ORA tool. AF1 Table 5: The list of TFs found significantly enriched among the epigenetically modified genes in BC and Melanoma. AF1 Figure 1: Graphical representation of the most enriched GO BP among discordant DE genes. [file 1742-4682-11-S1-S8-S1.zip › Additional File 1/AF1 Table 1.xls]

## Sheet: Sheet1
Gene_symbol	Accession_reference	Log2(Melanoma.rat)	Log2(BC.rat)	Regulation	Gene_function	Gene_type	Tumor_type	Mutate_percent	N. predicted miRNA	source
EPHA3	NM_005233	1.65102	-2.04291	Down_BC	Epha3	null	Colorectal, Lung	18/585=0.0308	261	H-list
IL26	NM_018402	1.65102	-2.3791	Down_BC	Ak155 protein ak155	null	0	null	null	-
BY55	NM_007053	1.47642	-2.35707	Down_BC	Natural killer cell receptor immunoglobulin superfamily member	null	0	null	null	-
DNTT	NM_004088	1.16423	-2.16571	Down_BC	Deoxynucleotidyltransferase terminal	null	0	null	null	-
ETV1	NM_004956	0.750558	-2.16956	Down_BC	Ets variant 1	Oncogene	Ewing sarcoma, Prostate	null	380	CGC, Reviews
PMS2	NM_000535	0.39639	-2.02086	Down_BC	Pms2	TSG	Colorectal, Endometrial, Glioma, Medulloblastoma, Mismatch repair cancer syndrome, Ovarian, Turcot syndrome	1/154=0.0065	18	CGC, OMIM
TNFSF8	NM_001244	0.35834	-2.84134	Down_BC	Tumor necrosis factor ligand superfamily member 8	null	0	null	null	-
MAGEB1	NM_002363	0.255687	-3.21658	Down_BC	Melanoma antigen family b 1	null	0	null	null	-
FCGR2A	NM_021642	-0.0229711	-4.30872	Down_BC	Igg fc receptor	null	0	null	null	-
HOXA5	NM_019102	-0.152242	-2.11817	Down_BC	Homeobox protein hox-1.3	null	0	null	null	-
TM4-B	NM_012466	-0.216168	-2.06795	Down_BC	Tetraspanin tm4-b	null	0	null	null	-
IGSF4	NM_014333	-0.303226	-2.23468	Down_BC	Immunoglobulin superfamily member 4	null	0	null	null	-
IMPG1	NM_001563	-0.386749	-3.8611	Down_BC	Interphotoreceptor matrix proteoglycan 1	null	0	null	null	-
CD1D	NM_001766	-0.395622	-2.04778	Down_BC	Cd1d antigen d polypeptide	null	0	null	null	-
PAH	NM_000277	-0.417183	-2.35609	Down_BC	Phenylalanine hydroxylase	null	0	null	null	-
ENPP1	NM_006208	-0.457479	-2.67099	Down_BC	Ectonucleotide pyrophosphatasephosphodiesterase 1	null	0	null	null	-
PSG7	NM_002783	-0.478261	-2.46282	Down_BC	Pregnancy specific beta-1-glycoprotein 7	null	0	null	null	-
TFRC	NM_003234	-0.706968	-2.38372	Down_BC	Transferrin receptor p90 cd71	Oncogene	NHL	null	265	AGCOH, CGC, R-list
EVI2A	NM_014210	-0.711499	-2.4498	Down_BC	Ecotropic viral integration site 2a	null	0	1/125=0.008	null	TGDBs
IL2	NM_000586	-0.849485	-2.81829	Down_BC	Interleukin 2	Oncogene	Intestinal T-cell lymphoma	null	28	CGC, Reviews, TGDBs
TSC2	NM_000548	-0.859518	-2.15613	Down_BC	Tuberous sclerosis 2 isoform 1	TSG	Hamartoma, Lymphangioleiomyomatosis, Renal	6/317=0.0189	2	AGCOH, CGC, OMIM
RXRA	NM_002957	-0.874383	-2.08527	Down_BC	Retinoid x receptor alpha	null	0	null	null	-
CDK8	NM_001260	-0.925621	-2.69642	Down_BC	Cyclin-dependent kinase 8	null	Colorectal, Lung	2/527=0.0038	46	H-list
LOC51176	NM_016269	-0.93644	-2.38985	Down_BC	Lymphoid enhancer binding factor-1	null	0	null	null	-
HLF	NM_002126	-0.957058	-2.08312	Down_BC	Hepatic leukemia factor	Oncogene	ALL	null	444	AGCOH, CGC, Reviews
CTSF	NM_003793	-1.00545	-2.13869	Down_BC	Cathepsin f	null	0	null	null	-
CHEK2	NM_007194	-1.01134	-2.0299	Down_BC	Chk2 checkpoint homolog s. pombe	TSG	Breast, Colorectal, Li-Fraumeni syndrome, Osteosarcoma , Prostate	null	73	AGCOH, CGC, OMIM
FES	NM_002005	-1.06746	-2.04812	Down_BC	V-fes feline sarcoma viralv-fps fujinami avian viral oncogene homolog	null	0	2/440=0.0045	null	R-list, TGDBs
DLK1	NM_003836	-1.10265	-2.09493	Down_BC	Delta-like homolog drosophila	null	0	null	null	-
SULT4A1	NM_014351	-1.10291	-2.66464	Down_BC	Sulfotransferase family 4a member 1	null	0	null	null	-
TNFRSF7	NM_001242	-1.16445	-3.21441	Down_BC	Cd27 antigen	null	0	null	null	-
EXT1	NM_000127	-1.19623	-2.0026	Down_BC	Exostoses multiple 1	TSG	Chondrosarcoma, Multiple Exostoses Type 1, Osteosarcoma	null	288	AGCOH, CGC, OMIM
PP32R2	NM_012404	-1.2207	-2.1015	Down_BC	Pp32 related 2	null	0	null	null	-
LOC91227	NM_080839	-1.22234	-2.27806	Down_BC	Similar to gamma-glutamyltransferase 1	null	0	null	null	-
CTDP1	NM_048368	-1.22914	-2.21631	Down_BC	Ctd carboxy-terminal domain rna polymerase ii polypeptide a phosphatase subunit isoform fcp1b	null	0	null	null	-
PSG1	NM_006905	-1.23512	-2.52253	Down_BC	Pregnancy specific beta-1-glycoprotein 1	null	0	null	null	-
CA9	NM_001216	-1.24798	-2.16887	Down_BC	Carbonic anhydrase ix	null	0	null	null	-
THBS2	NM_003247	-1.32344	-2.01001	Down_BC	Thrombospondin 2	null	0	null	230	AGCOH
CD8B1	NM_004931	-1.34581	-2.83866	Down_BC	Cd8 antigen beta polypeptide p37	null	0	null	null	-
NY-REN-60	NM_032582	-1.375	-3.11274	Down_BC	Ubiquitin specific protease	null	0	null	null	-
SKIL	NM_005414	-1.37851	-2.04304	Down_BC	Ski-like	null	0	null	null	TGDBs
TMSF	BC008442	-1.42686	-2.00828	Down_BC	Similar to transmembrane superfamily member clone mgc:14656 image:4101110	null	0	null	null	-
SLC26A2	NM_000112	-1.47426	-2.38683	Down_BC	Sulfate anion transporter 1	null	0	null	null	-
BRD1	NM_014577	-1.49458	-2.32739	Down_BC	Bromodomain-containing protein 1	null	0	null	null	-
RAB27B	NM_004163	-1.52457	-2.36819	Down_BC	Rab27b member ras oncogene family	null	0	null	null	-
TERF1	NM_017489	-1.54757	-2.01412	Down_BC	Telomeric repeat binding factor isoform 1	null	0	null	41	Reviews
MSH5	NM_002441	-1.57553	-2.17817	Down_BC	Muts e. coli homolog 5	null	0	null	null	-
TCF2	NM_000458	-1.59601	-3.36206	Down_BC	Transcription factor 2 isoform a	null	0	null	null	-
HHCM	NM_006543	-1.63224	-2.37004	Down_BC	Mahlavu hepatocellular carcinoma	null	0	null	null	-
RORB	NM_006914	-1.71578	-2.9142	Down_BC	Rar-related orphan receptor b	null	0	null	null	-
MMP16	NM_022564	-1.7413	-4.61123	Down_BC	Matrix metalloproteinase 16 isoform 2	null	0	null	null	-
CYP21A2	NM_000500	-1.76435	-2.56713	Down_BC	Cytochrome p450 subfamily xxia polypeptide 2	null	0	null	null	-
DYRK1	NM_001396	-1.82484	-2.45776	Down_BC	Dual-specificity tyrosine-y-phosphorylation regulated kinase 1	null	0	null	null	-
BRAF	NM_004333	-1.87126	-2.65768	Down_BC	V-raf murine sarcoma viral oncogene homolog b1	Oncogene	Cholangiocarcinoma, Colorectal, Lung, Melanoma, NSCLC, Ovarian, Papillary thyroid, Pilocytic astrocytoma	12/585=0.0205	5	AGCOH, CGC, H-list, OMIM, Reviews
STAR	NM_000349	-1.87652	-2.45372	Down_BC	Steroidogenic acute regulatory protein	null	0	null	null	-
PSG3	NM_021016	-1.89147	-2.96491	Down_BC	Pregnancy-specific beta-1 glycoprotein	null	0	null	null	-
ST5	NM_005418	-1.90654	-2.42202	Down_BC	Suppression of tumorigenicity 5	TSG	0	null	80	TSGDB
MMP2	NM_004530	-1.91945	-2.56199	Down_BC	Matrix metalloproteinase 2	null	Colorectal	3/212=0.0142	null	AGCOH, H-list, TGDBs
APOA1	NM_000039	-1.9234	-2.04505	Down_BC	Apolipoprotein a-i	null	0	null	null	-
CYP1A2	NM_000761	-1.9239	-3.96845	Down_BC	Cytochrome p450 subfamily i aromatic compound-inducible polypeptide 2	null	0	null	null	-
STS	NM_000351	-1.92728	-2.49934	Down_BC	Steroid sulfatase	null	0	null	null	-
DEFA3	NM_005217	-1.94955	-2.08023	Down_BC	Defensin alpha 3	null	0	null	null	-
RECK	NM_021111	-1.95388	-2.08701	Down_BC	Reck protein	TSG	0	null	233	TSGDB
SDCCAG43	NM_006648	-1.99344	-2.3219	Down_BC	Serologically defined colon cancer antigen 43	null	0	null	null	-
C5	NM_001735	-2.01792	-1.62964	Down_Melanoma	Complement component 5	null	0	null	null	-
WT1	NM_024424	-2.03959	-1.27856	Down_Melanoma	Wilms tumor isoform b	TSG	Denys-Drash syndrome, Desmoplastic small round cell tumor, Frasier syndrome, Wilms syndrome	1/317=0.0032	141	AGCOH, CGC, OMIM, Reviews, TGDBs, TSGDB
LOC51159	NM_016206	-2.06991	-0.0293134	Down_Melanoma	Colon carcinoma related protein	null	0	null	null	-
DKFZP434B0417	NM_013377	-2.07745	0.147507	Down_Melanoma	Hypothetical protein	null	0	null	null	-
IFNA5	NM_002169	-2.08295	-1.58272	Down_Melanoma	Ifn-alpha 5 aa 1-166	null	0	null	null	-
UCHL1	NM_004181	-2.08634	0.811719	Down_Melanoma	Ubiquitin carboxyl-terminal esterase l1 thiolesterase	null	0	null	null	-
IL13	NM_002188	-2.15633	0.538507	Down_Melanoma	Interleukin 13	null	0	null	null	-
TNFSF15	NM_005118	-2.15633	-0.399835	Down_Melanoma	Tumor necrosis factor ligand superfamily member 15	null	0	null	null	-
PAP	NM_002580	-2.15633	-0.503245	Down_Melanoma	Pancreatitis-associated protein	null	0	null	null	-
PTHR1	NM_000316	-2.15633	-0.766279	Down_Melanoma	Parathyroid hormone receptor 1	null	0	null	10	OMIM
ROS1	NM_002944	-2.15633	-1.18132	Down_Melanoma	V-ros avian ur2 sarcoma virus oncogene homolog 1	Oncogene	Colorectal, Gastric, Glioblastoma, Lung	6/364=0.0165	7	CGC, H-list, Reviews, TGDBs
SLC26A3	NM_000111	-2.15633	-1.35124	Down_Melanoma	Down-regulated in adenoma protein	TSG	0	null	42	TSGDB
ROTEIÃ	NM_014353	-2.18785	-0.249823	Down_Melanoma	Rab26 member ras oncogene family	null	0	null	null	-
STX6	NM_005819	-2.19943	-1.47069	Down_Melanoma	Syntaxin 6	null	0	null	null	-
CEACAM7	NM_006890	-2.2079	-1.05624	Down_Melanoma	Carcinoembryonic antigen-related cell adhesion molecule 7	null	0	null	null	-
CASP8	NM_033356	-2.25349	-1.91725	Down_Melanoma	Caspase 8 isoform c	null	Breast, Hepatic, Lung	null	49	OMIM
CLU	NM_001831	-2.34898	1.2762	Down_Melanoma	Clusterin complement lysis inhibitor sp-4040 sulfated glycoprotein 2 testosterone-repressed prostate message apolipoprotein j	null	0	null	null	-
SF1	NM_004630	-2.45625	-1.20024	Down_Melanoma	Splicing factor 1	TSG	0	null	1	TSGDB
SLC22A4	NM_003059	-2.53653	-1.90605	Down_Melanoma	Solute carrier family 22 organic cation transporter member 4	null	0	null	null	-
AR	NM_000044	-2.57137	1.45611	Down_Melanoma	Androgen receptor	null	Breast, Prostate	null	51	AGCOH, OMIM, TGDBs
IL4	NM_000589	-2.57137	-0.161932	Down_Melanoma	Interleukin 4	null	0	null	1	TGDBs
THY1	NM_006288	-2.65215	-1.25875	Down_Melanoma	Thy-1 cell surface antigen	null	0	null	117	TGDBs
BECN1	NM_003766	-2.6703	-1.18214	Down_Melanoma	Beclin coiled-coil myosin-like bcl2-interacting protein	TSG	0	null	85	TSGDB
CSF2RB	NM_000395	-2.7413	1.35142	Down_Melanoma	Colony stimulating factor 2 receptor beta low-affinity granulocyte-macrophage mature peptide	null	0	null	null	-
IFNB1	NM_002176	-2.7413	0.818684	Down_Melanoma	Interferon beta fibroblast	null	0	null	null	-
RTN1	NM_021136	-2.76857	-0.255908	Down_Melanoma	Reticulon 1	null	0	null	null	-
LOC150125	XM_097806	-2.78436	0.258221	Down_Melanoma	Hypothetical supported by bc002458 loc150125.	null	0	null	null	-
MGB1	NM_002411	-2.79789	-1.49318	Down_Melanoma	Mammaglobin 1	null	0	null	null	-
TFR2	NM_003227	-2.8933	-0.859388	Down_Melanoma	Transferrin receptor 2	null	0	null	null	-
FOLH1	NM_004476	-2.93394	-0.766279	Down_Melanoma	Folate hydrolase prostate-specific membrane antigen 1	null	0	null	null	-
ARCN1	NM_001655	-3.07895	-1.93035	Down_Melanoma	Archain	null	0	null	null	-
ADAMTS6	NM_014273	-3.1432	-1.23621	Down_Melanoma	A disintegrin and metalloprotease with thrombospondin motifs-6	null	0	null	null	-
SART-2	NM_013352	-3.16934	-1.86043	Down_Melanoma	Squamous cell carcinoma antigen recognized by t cell	null	0	null	null	-
RAB3B	NM_002867	-3.37006	0.456113	Down_Melanoma	Rab3b member ras oncogene family	null	0	null	null	-
LHCGR	NM_000233	-3.5363	-1.62111	Down_Melanoma	Luteinizing hormonechoriogonadotropin receptor	null	Leydig cell adenoma	1/125=0.008	114	AGCOH, OMIM
MIG	NM_002416	-3.7622	-1.73032	Down_Melanoma	Monokine induced by gamma interferon	null	0	null	null	-
SGP28	NM_006061	-3.96369	0.970687	Down_Melanoma	Specific granule protein 28 kda	null	0	null	null	-
OGN	NM_024416	-4.18959	0.970687	Down_Melanoma	Osteoglycin osteoinductive factor mimecan ogn transcript variant	null	0	null	null	-
LRP1B	AF283416	-4.20696	-0.766279	Down_Melanoma	Candidate tumor suppressor protein lrp1b	TSG	0	18/230=0.0783	235	TSGDB
SERPINI2	NM_006217	-4.25618	-0.147384	Down_Melanoma	Protease inhibitor 14	null	0	null	null	-
PHEMX	NM_005705	-4.39567	0.233721	Down_Melanoma	Pan-hematopoietic expression	null	0	null	null	-
IL12A	NM_000882	-4.729	-0.766279	Down_Melanoma	Interleukin 12a	null	0	null	null	-
TNFSF18	NM_005092	-5.06233	0.592088	Down_Melanoma	Tumor necrosis factor ligand superfamily member 18	null	0	null	null	-
TLE2	NM_003260	-5.11693	-0.766279	Down_Melanoma	Transducin-like enhancer of split esp1 homolog drosophila	null	0	null	null	-
SCYB13	NM_006419	-5.32626	-0.596354	Down_Melanoma	Small inducible cytokine b subfamily cys-x-cys motif member 13 b-cell chemoattractant	null	0	null	null	-
TNFRSF10B	NM_003842	-5.52224	-1.2556	Down_Melanoma	Tumor necrosis factor receptor superfamily member 10b	null	0	null	267	OMIM
BAI1	NM_001702	-7.37107	-1.59588	Down_Melanoma	Brain-specific angiogenesis inhibitor 1	null	0	null	null	-
THRSP	NM_003251	-2.07309	-2.19781	Down_Melanoma-Down_BC	Thyroid hormone responsive spot14 homolog rat	null	0	null	null	-
NR1D1	NM_021724	-2.07927	-2.25264	Down_Melanoma-Down_BC	Nuclear receptor subfamily group d member 1	null	0	null	null	-
XRCC3	NM_005432	-2.08408	-2.53472	Down_Melanoma-Down_BC	X-ray repair cross complementing protein 3	null	Breast, Melanoma	null	82	AGCOH, OMIM
BMPR1B	NM_001203	-2.101	-2.63345	Down_Melanoma-Down_BC	Bone morphogenetic protein receptor type ib	null	Gastric, Melanoma	4/527=0.0076	18	H-list
ITOR A	NM_002866	-2.10347	-2.70588	Down_Melanoma-Down_BC	Rab3a member ras oncogene family	null	0	null	null	-
IFNA1	NM_024013	-2.12297	-3.22865	Down_Melanoma-Down_BC	From leukocyte	null	0	null	null	-
IFNA8	NM_002170	-2.15633	-2.07233	Down_Melanoma-Down_BC	Interferon alpha 8	null	0	null	null	-
IGFBP1	NM_000596	-2.15633	-2.56548	Down_Melanoma-Down_BC	Insulin-like growth factor binding protein 1	null	0	null	null	-
SERPINB13	NM_012397	-2.20651	-3.58226	Down_Melanoma-Down_BC	Serine or cysteine proteinase inhibitor clade b ovalbumin member 13	null	0	null	null	-
DACH	NM_080760	-2.24769	-2.00296	Down_Melanoma-Down_BC	Dachshund homolog isoform b	null	0	null	null	-
JM27	NM_007003	-2.34395	-2.54346	Down_Melanoma-Down_BC	Jm27 protein	null	0	null	null	-
CDH6	NM_004932	-2.34677	-6.41123	Down_Melanoma-Down_BC	Cadherin 6 type 2	null	0	null	null	-
STAG1	NM_005862	-2.37051	-3.13366	Down_Melanoma-Down_BC	Stromal antigen 1	null	0	null	null	R-list
FGF12	NM_021032	-2.4034	-2.62384	Down_Melanoma-Down_BC	Fibroblast growth factor 12	null	0	null	null	-
PTPRC	NM_002838	-2.4625	-3.03973	Down_Melanoma-Down_BC	Mature lca aa - 1281	null	0	1/125=0.008	null	R-list
SERPINA2	NM_006220	-2.51591	-2.75939	Down_Melanoma-Down_BC	Serine or cysteine proteinase inhibitor clade a alpha-1 antiproteinase antitrypsin member 2	null	0	null	null	-
ALK	NM_004304	-2.53075	-2.0409	Down_Melanoma-Down_BC	Anaplastic lymphoma kinase ki-1	Oncogene	ALCL, Colorectal, Neuroblastoma, NSCLC	9/585=0.0154	18	AGCOH, CGC, H-list, Reviews, TGDBs
NDRG2	NM_016250	-2.55226	-2.96638	Down_Melanoma-Down_BC	Kiaa1248	null	0	1/125=0.008	85	AGCOH
GIPR	NM_000164	-2.62668	-2.61409	Down_Melanoma-Down_BC	Gastric inhibitory polypeptide receptor	null	0	null	null	-
ZNF125	S52508	-2.67558	-2.62423	Down_Melanoma-Down_BC	Znf125=zinc finger {clone hzf-3 tandem repeats}	null	0	null	null	-
CALCR	NM_001742	-2.67993	-3.75424	Down_Melanoma-Down_BC	Calcitonin receptor	Oncogene	0	null	214	CGC
KLRG1	NM_005810	-2.7413	-3.01863	Down_Melanoma-Down_BC	Killer cell lectin-like receptor subfamily g member 1	null	0	null	null	-
IL2RA	NM_000417	-3.03957	-2.90206	Down_Melanoma-Down_BC	Interleukin-2 receptor	null	0	null	null	R-list, TGDBs
LOC158668	XM_045161	-3.07993	-4.42338	Down_Melanoma-Down_BC	Similar to telomeric repeat binding factor nima-interacting 1	null	0	null	null	-
GML	NM_002066	-3.14713	-2.1613	Down_Melanoma-Down_BC	Gpi anchored molecule like protein	null	Glioblastoma	1/154=0.0065	14	H-list
VEGF	NM_003376	-3.15574	-3.18676	Down_Melanoma-Down_BC	Vascular endothelial growth factor	null	0	null	null	-
PTPN13	NM_080683	-3.15633	-2.64266	Down_Melanoma-Down_BC	Protein tyrosine phosphatase non-receptor type 13 isoform 1	TSG	0	null	79	AGCOH, TSGDB
CDKN2B	NM_004936	-3.17095	-6.43161	Down_Melanoma-Down_BC	Cyclin-dependent kinase inhibitor 2b isoform 1	TSG	0	1/317=0.0032	287	TSGDB
P45	NM_001775	-3.2489	-3.53138	Down_Melanoma-Down_BC	Cd38 antigen p45	null	0	null	null	-
NOL4	NM_003787	-3.25229	-2.90043	Down_Melanoma-Down_BC	Nucleolar protein 4	null	0	null	null	-
HHGF	M29145	-3.26261	-2.37112	Down_Melanoma-Down_BC	Hepatocyte growth factor hhgf	null	0	null	null	-
ACTC	XM_012405	-3.3059	-3.5465	Down_Melanoma-Down_BC	Actin alpha cardiac muscle actc	null	0	null	null	-
LOC147584	XM_004710	-3.37323	-3.53015	Down_Melanoma-Down_BC	Similar to smoothened homolog drosophila	null	0	null	null	-
CBFA2T2	NM_005093	-3.43413	-3.35056	Down_Melanoma-Down_BC	Core-binding factor runt domain alpha subunit 2	null	0	null	null	-
MYO1A	NM_005379	-3.53134	-3.58139	Down_Melanoma-Down_BC	Myosin ia	null	0	null	null	-
ACVRL1	NM_000020	-3.5316	-3.71519	Down_Melanoma-Down_BC	Activin a receptor type ii-like mature peptide	null	0	null	null	-
SH3BP2	NM_003023	-3.63784	-3.03269	Down_Melanoma-Down_BC	Sh3-domain binding protein 2	null	0	null	null	-
TNFRSF18	NM_004195	-3.77049	-2.72018	Down_Melanoma-Down_BC	Tumor necrosis factor receptor superfamily member 18	null	0	null	null	-
EBI2	NM_004951	-3.82859	-3.56912	Down_Melanoma-Down_BC	Ebv-induced g protein-coupled receptor 2	null	0	null	null	R-list
CRYBA1	NM_005208	-3.97955	-3.32128	Down_Melanoma-Down_BC	Crystallin beta a3	null	0	null	null	-
CDH7	NM_033646	-4.00569	-5.34232	Down_Melanoma-Down_BC	Cadherin 7 type 2	null	0	null	null	-
TRG	M13842	-4.14239	-2.61079	Down_Melanoma-Down_BC	T-cell receptor active beta-chain v2-d-j-c clone pl6.21	null	0	null	null	-
ANKTM1	NM_007332	-4.33903	-4.26145	Down_Melanoma-Down_BC	Ankyrin-like protein 1	null	0	null	null	-
FGF20	NM_019851	-4.57041	-4.56104	Down_Melanoma-Down_BC	Fibroblast growth factor 20	null	0	null	null	-
NR2E1	NM_003269	-4.89838	-2.73094	Down_Melanoma-Down_BC	Nuclear receptor subfamily group e member 1	null	0	null	null	-
PRO1866	NM_018510	-4.99429	-4.48875	Down_Melanoma-Down_BC	Hypothetical protein pro1866	null	0	null	null	-
MGB2	NM_002407	-5.04039	-4.56034	Down_Melanoma-Down_BC	Mammaglobin 2	null	0	null	null	-
SLC26A4	NM_000441	-5.86275	-3.29383	Down_Melanoma-Down_BC	Pendrin	null	0	null	null	-
FKSG2	NM_021631	-7.05271	-5.20108	Down_Melanoma-Down_BC	Apoptosis inhibitor	null	0	null	null	-
LOC146359	XM_004868	-7.68059	-5.31544	Down_Melanoma-Down_BC	Similar to nadh dehydrogenase ubiquinone 1 alpha subcomplex 5 13kd b13 loc146359.	null	0	null	null	-
PBX2	NM_002586	1.99312	2.18085	Up_BC	Pre-b-cell leukemia transcription factor 2	null	0	null	null	-
TEAD4	BC015497	1.97519	4.43782	Up_BC	Clone mgc:9014 image:3913870	null	0	null	null	-
CTSL2	NM_001333	1.97223	2.20611	Up_BC	Cathepsin l2	null	0	null	null	-
SEMA3C	NM_006379	1.94311	2.59391	Up_BC	Sema domain immunoglobulin ig short basic secreted semaphorin 3c	null	0	null	null	-
XYLB	NM_005108	1.94153	2.68661	Up_BC	Xylulokinase homolog h. influenzae	null	0	null	null	-
CYP27A1	NM_000784	1.91241	2.065	Up_BC	Cytochrome p450 subfamily xxviia polypeptide precursor	null	0	null	null	-
SIAT8A	NM_003034	1.88059	3.15765	Up_BC	Sialyltransferase 8a alpha-n-acetylneuraminate: alpha-28-sialytransferase gd3 synthase	null	0	null	null	-
PMX1	NM_006902	1.84817	3.50812	Up_BC	Paired mesoderm homeobox isoform pmx-1a	null	0	null	null	-
RAF1	NM_002880	1.84513	2.53913	Up_BC	V-raf-1 murine leukemia viral oncogene homolog 1	null	Lung, Ovarian	3/527=0.0057	124	AGCOH, H-list, Reviews
SEL1L	NM_005065	1.82283	2.9138	Up_BC	Sel-1 suppressor of lin-12-like c. elegans	null	0	null	393	AGCOH
HOXA9	NM_002142	1.81586	2.41677	Up_BC	Homeo box a9	Oncogene	AML	null	163	AGCOH, CGC, R-list, Reviews
SDCCAG10	XM_011354	1.79404	2.89914	Up_BC	Serologically defined colon cancer antigen 10 sdccag10.	null	0	null	null	-
FVT1	NM_002035	1.7523	3.07879	Up_BC	Follicular lymphoma variant translocation 1	null	0	null	null	-
MEST	NM_002402	1.75056	2.52958	Up_BC	Mesoderm specific transcript homolog mouse	null	0	null	null	-
POV1	NM_003627	1.73354	4.62871	Up_BC	Prostate cancer overexpressed 1	null	0	null	null	-
MAGEB3	NM_002365	1.69475	3.11497	Up_BC	Melanoma antigen family b 3	null	0	null	null	-
IL8	NM_000584	1.67712	5.63854	Up_BC	Monocyte-derived neutrophil-activating protein	null	0	null	null	-
RAB30	NM_014488	1.67656	6.18404	Up_BC	Rab30 member ras oncogene family	null	0	null	null	-
CCK	NM_000729	1.65583	4.02969	Up_BC	Cholecystokinin 8	null	0	null	null	-
CSR1	NM_016240	1.63387	3.30575	Up_BC	Csr1 protein	null	0	null	null	-
ABCA3	NM_001089	1.63145	2.53054	Up_BC	Atp-binding cassette sub-family a member 3	null	Breast	4/212=0.0189	80	H-list
GOLGA3	NM_005895	1.60177	2.23222	Up_BC	Golgi autoantigen golgin subfamily a 3	null	0	null	null	-
GNA13	NM_006572	1.59397	4.25573	Up_BC	Guanine nucleotide binding protein g alpha 13	null	0	null	null	-
HCA112	NM_018487	1.59299	2.6385	Up_BC	Hepatocellular carcinoma-associated antigen 112	null	0	null	null	-
CTAG1	NM_001327	1.59203	7.289	Up_BC	Cancertestis antigen 1	null	0	null	null	-
TRPM1	NM_002420	1.59143	4.34307	Up_BC	Melastatin 1	null	0	1/67=0.0149	null	AGCOH
TU3A	XM_096178	1.59124	3.7044	Up_BC	Downregulated in renal cell carcinoma	null	0	null	null	-
GNA12	NM_007353	1.58925	5.03948	Up_BC	Guanine nucleotide binding protein g alpha 12	null	0	null	null	R-list
CLCA4	NM_012128	1.58286	2.9349	Up_BC	Calcium activated chloride channel 4	null	0	null	null	-
XPC	NM_004628	1.57325	2.19932	Up_BC	Xeroderma pigmentosum complementation group c	TSG	Melanoma, Skin basal cell, Skin squamous cell	null	102	AGCOH, CGC
HSD17B2	NM_002153	1.56182	2.40467	Up_BC	Hydroxysteroid 17-beta dehydrogenase 2	null	0	null	null	-
CDR1	NM_004065	1.54411	2.6682	Up_BC	Cerebellar degeneration-related protein 34kd	null	0	null	null	-
DPAGT1	NM_001382	1.52501	3.57838	Up_BC	Udp-n-acetylglucosamine--dolichyl-phosphate n-acetylglucosaminephosphotransferase	null	Breast	2/125=0.016	40	H-list
PILRALPHA	NM_013439	1.5158	2.63454	Up_BC	Paired immunoglobulin-like receptor alpha	null	0	null	null	-
NAGA	NM_000262	1.50326	2.15728	Up_BC	Alpha-n-actylgalactosaminidase	null	0	null	null	-
DSG3	NM_001944	1.49981	2.07424	Up_BC	Desmoglein 3	null	0	null	null	-
VPREB1	NM_007128	1.44561	2.41148	Up_BC	Immunoglobulin iota chain	null	0	null	null	R-list
STATI2	NM_003877	1.38877	2.86235	Up_BC	Stat induced inhibitor-2	null	0	null	null	-
ACATN	NM_004733	1.38592	3.43708	Up_BC	Acetyl-coenzyme a transporter	null	0	null	null	-
PNMA2	NM_007257	1.37682	3.28749	Up_BC	Paraneoplastic antigen ma2	null	0	null	null	-
ABCG2	NM_004827	1.37513	2.95717	Up_BC	Atp-binding cassette sub-family g member 2	null	0	null	null	-
RIPK3	NM_006871	1.37102	2.4008	Up_BC	Receptor-interacting serine-threonine kinase 3	null	0	null	null	-
VAV2	NM_003371	1.3673	3.49132	Up_BC	Vav 2 oncogene	null	0	null	null	-
LHX1	NM_005568	1.36723	3.46354	Up_BC	Lim homeobox protein 1	null	0	null	null	-
ISLR	NM_005545	1.33859	2.71177	Up_BC	Immunoglobulin superfamily containing leucine-rich repeat	null	0	null	null	-
CTSG	NM_001911	1.32486	2.48387	Up_BC	Cathepsin g	null	0	null	null	-
TGFB3	NM_003239	1.32037	2.14061	Up_BC	Transforming growth factor beta 3	null	0	null	null	-
CDA	NM_001785	1.31224	5.26794	Up_BC	Cytidine deaminase	null	0	null	null	-
IL8RA	NM_000634	1.30485	2.87337	Up_BC	Interleukin 8 receptor alpha	null	0	null	null	-
ABL2	NM_005158	1.29844	4.10564	Up_BC	V-abl abelson murine leukemia viral oncogene homolog 2 isoform a	Oncogene	AML	5/498=0.01	null	AGCOH, CGC, Reviews, TGDBs
PPP2R1B	NM_002716	1.27353	2.25161	Up_BC	Protein phosphatase formerly 2a regulatory subunit a pr 65 beta isoform	null	Lung	null	22	OMIM
MAGEA1	NM_004988	1.27229	6.13422	Up_BC	Melanoma antigen family a directs expression of mz2-e	null	0	null	null	-
PPM1D	NM_003620	1.22833	3.30099	Up_BC	Protein phosphatase 1d magnesium-dependent delta isoform	null	Breast	null	132	AGCOH, OMIM
TACC2	NM_006997	1.2052	3.0119	Up_BC	Transforming acidic coiled-coil containing protein 2	null	Breast	3/125=0.024	70	H-list
KLK5	NM_012427	1.19614	2.7216	Up_BC	Kallikrein 5	null	0	null	null	AGCOH
HUNK	NM_014586	1.17973	3.21663	Up_BC	Hormonally upregulated neu-associated kinase	null	0	null	null	-
TNFRSF8	NM_001243	1.16306	3.43611	Up_BC	Cd30 antigen ki-1 antigen	null	0	1/154=0.0065	null	R-list
AHR	NM_001621	1.16285	3.15687	Up_BC	Aryl hydrocarbon receptor	null	0	null	null	-
PRKRI	NM_006260	1.15879	4.42907	Up_BC	Protein-kinase interferon-inducible double stranded rna dependent inhibitor	null	0	null	null	-
IFNAR2-2	L41942	1.1406	3.7192	Up_BC	Interferon receptor ifnar2-2 splice variant	null	0	null	null	-
SLC2A8	NM_014580	1.13044	2.89323	Up_BC	Solute carrier family 2 facilitated glucose transporter member 8	null	0	null	null	-
POM121L1	NM_014348	1.13044	2.30645	Up_BC	Similar to rat integral membrane glycoprotein pom121	null	0	null	null	-
LOC51213	NM_016383	1.09587	2.91804	Up_BC	Hom-tes-85 tumor antigen	null	0	null	null	-
SCGF	NM_002975	1.08273	2.41154	Up_BC	Stem cell growth factor lymphocyte secreted c-type lectin scgf.	null	0	null	null	-
CYP4A11	NM_000778	1.07516	3.03973	Up_BC	Cytochrome p450 subfamily iva polypeptide 11	null	0	null	null	-
OSR1	NM_005109	1.0648	2.69215	Up_BC	Oxidative-stress responsive 1	null	0	null	null	-
TOM1	NM_005488	1.06043	2.94866	Up_BC	Target of myb1 chicken homolog	null	0	null	null	-
NKTR	NM_005385	1.04111	4.33999	Up_BC	Natural killer-tumor recognition sequence	null	0	null	null	-
MC2R	NM_000529	0.982534	3.22856	Up_BC	Melanocortin receptor	null	0	null	null	-
STAT5B	NM_012448	0.97295	3.51383	Up_BC	Signal transducer and activator of transcription 5b	null	Leukemia	2/230=0.0087	227	OMIM, R-list
OVOL1	NM_004561	0.971587	3.1772	Up_BC	Ovo-like binding protein	null	0	null	null	-
CIS4	NM_004232	0.963406	2.73622	Up_BC	Stat induced inhibitor-4	null	0	null	null	-
TM4SF2	NM_004615	0.961564	3.08177	Up_BC	Transmembrane superfamily member 2	null	0	null	null	-
MMP14	NM_004995	0.952301	2.72898	Up_BC	Matrix metalloproteinase 14	null	0	null	null	R-list
ID2	NM_002166	0.936588	2.32596	Up_BC	Inhibitor of dna binding dominant negative helix-loop-helix protein	null	0	null	null	R-list
IGA2 H CHAIN.	S71043	0.927115	3.32903	Up_BC	Ig alpha 2=immunoglobulin a heavy chain allotype 2 {constant region germ line}	null	0	null	null	-
DNM1	NM_004408	0.903835	4.48304	Up_BC	Dynamin 1	null	0	null	null	-
BRDT	NM_001726	0.870824	4.97586	Up_BC	Testis-specific bromodomain protein	null	Gastric, Lung	2/210=0.0095	17	H-list
TAP1	NM_000593	0.84169	3.6591	Up_BC	Transporter atp-binding cassette sub-family b	null	0	null	null	-
HTLF	NM_002158	0.841118	2.58486	Up_BC	T-cell leukemia virus enhancer factor	null	0	null	null	-
FHL2	NM_001450	0.800717	2.06023	Up_BC	Four and a half lim domains 2	null	0	null	null	AGCOH
TNFAIP6	NM_007115	0.793049	3.17036	Up_BC	Tumor necrosis factor alpha-induced protein 6	null	0	null	null	-
HCK	NM_002110	0.788723	4.22442	Up_BC	Hemopoietic cell kinase	null	0	5/527=0.0095	28	R-list, TGDBs
TSC1	NM_000368	0.775489	2.01446	Up_BC	Tsc1 hamartin	TSG	Hamartoma, Lymphangioleiomyomatosis, Renal	3/317=0.0095	290	AGCOH, CGC, OMIM
NR2C2	NM_003298	0.745084	2.76201	Up_BC	Nuclear receptor subfamily group c member 2	null	0	null	null	-
LIG3	BC009026	0.736752	2.67047	Up_BC	Clone mgc:16948 image:4184595	null	0	null	null	-
CEACAM1	NM_001712	0.71196	4.02786	Up_BC	Carcinoembryonic antigen-related cell adhesion molecule biliary glycoprotein	null	0	null	null	AGCOH
LOC63928	NM_022097	0.708552	2.07052	Up_BC	Hepatocellular carcinoma antigen 520	null	0	null	null	-
DF	NM_001928	0.705072	2.80468	Up_BC	Adipsincomplement factor d	null	0	null	null	-
CD5	NM_014207	0.702157	2.27141	Up_BC	Put. mature peptide aa 1-471	null	0	null	null	-
EVI5	NM_005665	0.680186	2.59318	Up_BC	Ecotropic viral integration site 5	null	0	null	null	-
ARTS-1	NM_016442	0.65186	2.84002	Up_BC	Type tumor necrosis factor receptor shedding aminopeptidase regulator	null	0	null	null	-
ABCC4	NM_005845	0.647274	2.04108	Up_BC	Atp-binding cassette sub-family c member 4	null	0	null	null	-
DLEU1	NM_005887	0.638958	2.56746	Up_BC	Deleted in lymphocytic leukemia 1	TSG	0	null	null	TSGDB
DDX6	NM_004397	0.623517	2.99415	Up_BC	Deadh asp-glu-ala-asphis box polypeptide 6	Oncogene	B-NHL	null	250	CGC, R-list, Reviews
MAGEB2	NM_002364	0.573446	3.84824	Up_BC	Melanoma antigen family b 2	null	0	null	null	-
HPSE	NM_006665	0.572624	3.79867	Up_BC	Heparanase	null	0	null	null	R-list
APAF1	NM_001160	0.572575	2.73774	Up_BC	Apoptotic protease activating factor isoform b	null	0	null	222	AGCOH
PAX8	NM_013951	0.561981	2.48165	Up_BC	Paired box 8 isoform pax8b	Oncogene	Thyroid	null	210	CGC, Reviews
SLC29A2	NM_001532	0.548896	2.41087	Up_BC	Solute carrier family 29 nucleoside transporters member 2	null	0	null	null	-
CHS1	NM_000081	0.532023	2.64876	Up_BC	Beige protein homolog	null	0	null	null	-
RCV1	NM_002903	0.517465	2.68661	Up_BC	Recoverin	null	0	null	null	-
IFNW1	NM_002177	0.484021	2.69315	Up_BC	Interferon-omega 1	null	0	null	null	-
AADAC	NM_001086	0.455081	5.25279	Up_BC	Arylacetamide deacetylase	null	0	null	null	-
TNFRSF14	NM_003820	0.447628	3.23855	Up_BC	Tumor necrosis factor receptor superfamily member 14 herpesvirus entry mediator	null	0	null	null	R-list
TYROBP	NM_003332	0.416254	2.04108	Up_BC	Tyro protein tyrosine kinase binding protein	null	0	null	null	-
AMPH	NM_001635	0.406302	2.72972	Up_BC	Amphiphysin	null	0	null	null	-
TFF3	NM_003226	0.401203	3.38807	Up_BC	Trefoil factor intestinal	null	0	null	29	AGCOH
C3	NM_000064	0.401116	2.52676	Up_BC	Complement component 3 alpha chain	null	0	null	null	-
WNT1	NM_005430	0.386681	2.5188	Up_BC	Wingless-type mmtv integration site family member 1	null	0	null	150	R-list, TGDBs
SCYB14	NM_004887	0.37003	2.12176	Up_BC	Small inducible cytokine subfamily b cys-x-cys member 14 brak	null	0	null	null	-
POMC	NM_000939	0.369866	3.11995	Up_BC	Proopiomelanocortin adrenocorticotropin beta-lipotropin alpha-melanocyte stimulating hormone beta-melanocyte beta-endorphin	null	0	null	null	-
FXYD	NM_005971	0.369629	3.18965	Up_BC	Fxyd domain-containing ion transport regulator 3 fxyd3 transcript variant 1.	null	0	null	null	-
REG1A	NM_002909	0.328208	2.70216	Up_BC	Regenerating islet-derived alpha pancreatic stone protein thread protein	null	0	null	null	-
CSF2RA	L29349	0.289669	3.23756	Up_BC	Granulocyte-macrophage colony-stimulating factor receptor alpha-subunit gm-csf-ra3	null	0	null	null	TGDBs
FUT8	NM_004480	0.289055	3.19509	Up_BC	Fucosyltransferase alpha 16 fucosyltransferase	null	0	null	null	-
PDGFRL	NM_006207	0.254834	2.96079	Up_BC	Platelet-derived growth factor receptor-like protein	TSG	Colorectal, Hepatic	null	68	OMIM, TSGDB
NCP94	NM_005246	0.251407	2.74547	Up_BC	Fer fpsfes related tyrosine kinase phosphoprotein ncp94	null	0	null	null	-
CYP24	NM_000782	0.245295	4.12965	Up_BC	Cytochrome p450 subfamily xxiv	null	0	null	null	-
OA1	NM_000273	0.238603	2.01873	Up_BC	Ocular albinism nettleship-falls protein	null	0	null	null	-
TIE	NM_005424	0.232688	2.23372	Up_BC	Tyrosine kinase with immunoglobulin and epidermal growth factor homology domains	null	0	null	null	-
AKAP1	NM_003488	0.230441	2.87745	Up_BC	A kinase prka anchor protein 1	null	0	null	null	-
MGAT5	NM_002410	0.205282	2.14061	Up_BC	Alpha-136-mannosylglycoprotein beta-16-n-acetyl-glucosaminyltransferase	null	0	null	null	-
CD6	NM_006725	0.20376	2.31587	Up_BC	Cd6 antigen	null	0	1/67=0.0149	null	R-list
XPR1	NM_004736	0.180173	2.56746	Up_BC	Xenotropic and polytropic retrovirus receptor	null	0	null	null	-
ZNF217	NM_006526	0.174702	3.55991	Up_BC	Zinc finger protein 217	null	0	1/125=0.008	285	AGCOH, R-list
RAD54L	NM_003579	0.141325	2.64462	Up_BC	Rad54-like s. cerevisiae	null	Breast, Colon, Lymphoma	null	17	OMIM
RGS4	NM_005613	0.13151	2.43772	Up_BC	Regulator of g-protein signaling 4	null	0	null	null	-
PGF	NM_002632	0.123993	3.49285	Up_BC	Placental growth factor vascular endothelial factor-related protein	null	0	null	null	-
KIR3DS1	NM_014514	0.120114	3.6126	Up_BC	Killer cell immunoglobulin-like receptor three domains short cytoplasmic tail 1	null	0	null	null	-
CYP3A3	NM_000776	0.112533	3.67297	Up_BC	Cytochrome p450 subfamily iiia niphedipine oxidase polypeptide 3	null	0	null	null	-
MADH4	NM_005359	0.078989	4.0621	Up_BC	Mad mothers against decapentaplegic homolog 4 drosophila	null	0	null	null	-
TAL1	NM_003189	0.0135922	2.96205	Up_BC	T-cell acute lymphocytic leukemia 1	Oncogene	Leukemia, lymphoblastic leukemia/biphasic	null	306	AGCOH, CGC, OMIM, Reviews, TGDBs
MMP8	NM_002424	0.010754	3.55519	Up_BC	Matrix metalloproteinase 8	null	0	null	null	TGDBs
PTGS2	NM_000963	-0.0348745	3.86368	Up_BC	Prostaglandin-endoperoxide synthase 2	null	0	null	219	AGCOH
PTH	NM_000315	-0.0608347	2.65496	Up_BC	Parathyroid hormone	null	Breast	null	96	TGDBs
LGALS4	NM_006149	-0.114513	4.64772	Up_BC	Galectin 4	null	0	null	null	-
PCDH7	NM_032456	-0.15201	2.34299	Up_BC	Protocadherin 7 isoform b	null	0	null	null	-
LOC151096	XM_087095	-0.156333	2.94168	Up_BC	Hypothetical protein xp_087095	null	0	null	null	-
SIGLEC5	NM_003830	-0.173229	2.96667	Up_BC	Sialic acid binding ig-like lectin 5	null	0	null	null	-
PUTATIVE	L34093	-0.18156	2.0177	Up_BC	Clone 94 mhc class ii hla-dqa1\*0503 allele dqa1\*0503	null	0	null	null	-
LOC51049	NM_015883	-0.19546	2.92824	Up_BC	Clone 1900 unknown protein	null	0	null	null	-
FRAT1	NM_005479	-0.200777	2.42545	Up_BC	Frequently rearranged in advanced t-cell lymphomas	null	0	null	null	-
GNE	NM_005476	-0.263533	3.97334	Up_BC	Udp-n-acetylglucosamine-2-epimerasen- acetylmannosamine kinase	null	0	null	null	-
ATM	NM_000051	-0.274396	3.51073	Up_BC	Ataxia telangiectasia mutated includes complementation groups a c and d	TSG	Breast, Colorectal, Gastric, Glioma, Leukemia, Lung, Lymphoma, Medulloblastoma, Renal, T-PLL	24/527=0.0455	325	AGCOH, CGC, H-list, OMIM, Reviews, TGDBs, TSGDB
FANCE	NM_021922	-0.305253	3.74459	Up_BC	Fanconi anemia complementation group e	TSG	AML, Leukemia	null	87	AGCOH, CGC
GALNT4	NM_003774	-0.32238	2.23673	Up_BC	Polypeptide n-acetylgalactosaminyltransferase 4	null	0	null	null	-
RAD50	NM_005732	-0.325484	4.08886	Up_BC	Rad50 homolog s. cerevisiae	null	0	null	null	-
MCC	XM_011322	-0.344788	3.94503	Up_BC	Mutated in colorectal cancers	TSG	Breast, Colorectal	null	null	OMIM, TGDBs, TSGDB
DAPP1	NM_014395	-0.348978	2.23954	Up_BC	Dual adaptor of phosphotyrosine and 3-phosphoinositides	null	0	null	null	-
EIF4EBP3	NM_003732	-0.387094	2.972	Up_BC	Eukaryotic translation initiation factor 4e binding protein 3	null	0	null	null	-
PTPRU	NM_005704	-0.483907	2.77579	Up_BC	Protein tyrosine phosphatase receptor type u	null	Colorectal	3/125=0.024	145	H-list
RSN	NM_002956	-0.493796	2.73234	Up_BC	Restin reed-steinberg cell-expressed intermediate filament-associated protein	null	0	null	null	-
ANGPT2	NM_001147	-0.540446	2.69118	Up_BC	Angiopoietin 2	null	0	null	null	-
EPO	NM_000799	-0.55874	2.7275	Up_BC	Erythropoietin	null	0	null	null	-
ZNF43	NM_003423	-0.566838	3.75739	Up_BC	Zinc finger protein 43 htf6	null	0	null	null	-
IL13RA2	NM_000640	-0.57137	3.28325	Up_BC	Interleukin 13 receptor alpha 2	null	0	null	null	-
TNFRSF11A	NM_003839	-0.57137	3.02221	Up_BC	Tumor necrosis factor receptor superfamily member 11a activator of nfkb tnfrsf11a.	null	0	null	null	-
NCYM	NM_006316	-0.57137	2.50051	Up_BC	Dna-binding transcriptional activator	null	0	null	null	-
B3GALT5	NM_033170	-0.614493	3.63387	Up_BC	Udp-gal:betaglcnac beta 13-galactosyltransferase 5	null	0	null	null	-
SLC12A2	NM_001046	-0.626867	3.39873	Up_BC	Solute carrier family 12 sodiumpotassiumchloride transporters member 2	null	0	null	null	-
IL22	NM_020525	-0.655473	2.23026	Up_BC	Il-10-related t-cell-derived inducible factor	null	0	null	null	-
RAB7L1	NM_003929	-0.712911	2.78191	Up_BC	Rab7 member ras oncogene family-like 1	null	0	null	null	-
SERPINA5	NM_000624	-0.741295	3.66765	Up_BC	Protein c inhibitor	null	0	null	null	-
POU2AF1	NM_006235	-0.834405	2.20352	Up_BC	Pou domain class associating factor 1	Oncogene	NHL	null	149	AGCOH, CGC, Reviews
XRCC2	NM_005431	-0.849908	3.43868	Up_BC	X-ray repair cross complementing protein 2	null	0	null	null	-
CP	NM_000096	-0.862592	2.46939	Up_BC	Ceruloplasmin ferroxidase mature peptide	null	0	null	null	-
CPNE7	NM_014427	-0.935304	3.12643	Up_BC	Copine 7	null	0	null	null	-
FLJ20825	XM_028961	-1.13602	3.1965	Up_BC	Hypothetical protein flj20825	null	0	null	null	-
RBBP8	XM_008802	-1.15633	2.96984	Up_BC	Retinoblastoma-binding protein 8	null	Pancreatic	null	47	AGCOH, OMIM
TNFRSF6	NM_000043	-1.15633	2.61611	Up_BC	Apoptosis apo-1 antigen 1	null	0	null	null	-
WNT2B	NM_024494	-1.34898	2.18344	Up_BC	Wingless-type mmtv integration site family member 2b isoform wnt-2b2	null	0	null	null	-
TFPI2	NM_006528	-1.41937	2.86481	Up_BC	Tissue factor pathway inhibitor 2	null	0	null	null	-
CTSO	NM_001334	-1.41937	2.63891	Up_BC	Cathepsin o	null	0	null	null	-
UGT2A1	NM_006798	-1.41937	2.4023	Up_BC	Udp glycosyltransferase 2 family polypeptide a1	null	0	null	null	-
RUNX2	NM_004348	-1.57137	3.23594	Up_BC	Runt-related transcription factor 2	null	0	null	null	AGCOH, R-list
ERCC6	NM_000124	-1.85934	2.34698	Up_BC	Excision repair cross-complementing rodent deficiency complementation group 6	null	Colorectal, Lung	4/125=0.032	31	AGCOH, H-list, OMIM
MLLT3	NM_004529	-1.8933	2.39432	Up_BC	Myeloidlymphoid or mixed-lineage leukemia trithorax drosophila homolog	Oncogene	ALL	null	179	AGCOH, CGC, Reviews
ADAM17	NM_003183	-1.8933	2.14791	Up_BC	A disintegrin and metalloproteinase domain 17 isoform 1	null	0	null	null	-
FANCC	NM_000136	-2.00569	2.17936	Up_BC-Down_Melanoma	Fanconi anemia complementation group c	TSG	AML, Leukemia	null	241	AGCOH, CGC, R-list
CFLAR	NM_003879	-2.15633	3.99201	Up_BC-Down_Melanoma	Casp8 and fadd-like apoptosis regulator	null	0	null	null	AGCOH
SFTPC	NM_003018	-2.15633	3.23594	Up_BC-Down_Melanoma	Surfactant pulmonary-associated protein c	null	0	null	null	-
MDM2	NM_006880	-2.15633	3.0329	Up_BC-Down_Melanoma	Mouse double minute 2 homolog isoform mdm2c	null	Breast, Colorectal, Glioma	3/317=0.0095	47	AGCOH, OMIM, Reviews, TGDBs
LIFR	NM_002310	-2.15633	2.12347	Up_BC-Down_Melanoma	Leukemia inhibitory factor receptor	Oncogene	Salivary gland	1/212=0.0047	440	CGC, Reviews
FOLR1	NM_016730	-2.37873	3.40052	Up_BC-Down_Melanoma	Folate receptor 1	null	0	null	null	-
CTAG2	NM_020994	-2.4042	4.62991	Up_BC-Down_Melanoma	Cancertestis antigen 2	null	0	null	null	-
CEBPA	NM_004364	-2.41937	3.6798	Up_BC-Down_Melanoma	Ccaatenhancer binding protein cebp alpha	Oncogene	AML, Leukemia, Myelodysplastic syndrome	null	55	AGCOH, CGC, OMIM
PRG2	NM_002728	-2.41937	2.35142	Up_BC-Down_Melanoma	Proteoglycan bone marrow natural killer cell activator eosinophil granule major basic protein	null	0	null	null	-
C21ORF7	NM_020152	-2.47826	3.48096	Up_BC-Down_Melanoma	Chromosome open reading frame 7	null	0	null	null	-
PRKCH	NM_006255	-2.60849	2.01355	Up_BC-Down_Melanoma	Protein kinase c eta	null	ALL, Colorectal, Ovarian	3/527=0.0057	116	H-list
RIG	AF400439	-2.96369	2.43059	Up_BC-Down_Melanoma	Regulated in glioma rig	null	0	null	null	-
SCYB10	NM_001565	-3.73842	2.73278	Up_BC-Down_Melanoma	Interferon gamma-induced protein of 10 kda	null	0	null	null	-
S100A2	NM_005978	5.00921	1.245	Up_Melanoma	S100 calcium-binding protein a2	TSG	0	null	38	TSGDB
FANCA	NM_000135	4.24223	-0.528543	Up_Melanoma	Fanconi anemia complementation group a	TSG	AML, Leukemia	1/125=0.008	236	AGCOH, CGC
FZD4	NM_012193	3.80738	-0.621412	Up_Melanoma	Frizzled homolog 4 drosophila	null	0	null	null	-
CYP2C19	NM_000769	3.66155	0.964962	Up_Melanoma	Cytochrome p450 subfamily iic mephenytoin 4-hydroxylase polypeptide 19	null	0	null	null	-
PDPK1	NM_002613	3.39391	1.45093	Up_Melanoma	3-phosphoinositide dependent protein kinase-1	null	0	null	null	-
ESRRG	M69296	3.30771	0.136409	Up_Melanoma	Estrogen receptor-related protein	null	0	null	null	-
ITGB4	NM_000213	3.2424	-0.838573	Up_Melanoma	Integrin beta 4	null	0	null	null	-
GCN5L2	NM_021078	3.21247	-0.48191	Up_Melanoma	Gcn5ral control of amino-acid synthesis 5-like yeast	null	0	null	null	-
TLE1	NM_005077	3.10993	-0.198845	Up_Melanoma	Transducin-like enhancer of split esp1 homolog drosophila	null	0	null	null	-
LOC153200	XM_087620	2.95542	1.25683	Up_Melanoma	Similar to glutathione peroxidase 3 plasma	null	0	null	null	-
EZH2	NM_004456	2.89058	0.710113	Up_Melanoma	Enhancer of zeste homolog 2 drosophila	null	0	null	null	-
BRF1	NM_001519	2.87572	0.677615	Up_Melanoma	Brf1 homolog subunit of rna polymerase iii transcription initiation factor iiib s.cerevisiae	null	0	null	null	-
MYRL2	NM_006097	2.86918	1.03307	Up_Melanoma	Myosin regulatory light chain 2 smooth muscle isoform	null	0	null	null	-
MAGE	AJ004871	2.85463	1.09814	Up_Melanoma	Tcr alpha chain specific for mage 3hla-a2	null	0	null	null	-
COL1A1	NM_000088	2.80395	1.90322	Up_Melanoma	Alpha type i collagen	Oncogene	Dermatofibrosarcoma protuberans	2/154=0.013	166	AGCOH, CGC, Reviews
SYT1	NM_005639	2.76757	1.27391	Up_Melanoma	Synaptotagmin 1	null	0	null	null	-
TACC1	NM_006283	2.75995	1.26549	Up_Melanoma	Transforming acidic coiled-coil containing protein 1	null	0	null	null	AGCOH
CSF1	NM_000757	2.69864	1.44453	Up_Melanoma	Colony stimulating factor macrophage	null	0	null	92	Reviews
LOC152666	XM_030728	2.66845	-1.02971	Up_Melanoma	Similar to b melanoma antigen	null	0	null	null	-
CD47	NM_001777	2.65449	-0.0690138	Up_Melanoma	Cd47 antigen rh-related integrin-associated signal transducer	null	0	null	null	R-list
IGFBP6	NM_002178	2.65418	0.483996	Up_Melanoma	Insulin-like growth factor binding protein 6	null	0	null	null	-
SEMA3F	NM_004186	2.61096	-0.674631	Up_Melanoma	Semaphorin iv	null	0	1/230=0.0043	132	AGCOH
SERPINB1	NM_030666	2.59514	-0.349502	Up_Melanoma	Serine or cysteine proteinase inhibitor clade b ovalbumin member 1	null	0	null	null	-
DLEC1	NM_007337	2.52441	0.852616	Up_Melanoma	Deleted in lung and esophageal cancer isoform dlec1-s3	TSG	Pancreatic	3/125=0.024	44	H-list, TSGDB
SLC19A1	NM_003056	2.48852	0.483592	Up_Melanoma	Solute carrier family 19 folate transporter member 1	null	0	null	null	R-list
GSTM1	NM_000561	2.4878	0.161279	Up_Melanoma	Glutathione s-transferase m1	null	0	null	null	-
BIN2	NM_016293	2.4766	-1.11445	Up_Melanoma	Breast cancer associated protein brap1	null	0	null	null	-
ACTR1A	NM_005736	2.47595	-1.30376	Up_Melanoma	Arp1 actin-related protein homolog a centractin alpha	null	0	null	null	-
POLD1	NM_002691	2.47221	-0.295889	Up_Melanoma	Polymerase dna directed delta catalytic subunit 125kd	null	0	null	null	-
DVL3	NM_004423	2.38602	-0.704054	Up_Melanoma	Dishevelled 3	null	0	null	null	-
CYR61	NM_001554	2.3565	-0.329577	Up_Melanoma	Cysteine-rich angiogenic inducer 61	null	0	null	null	-
CEP1	NM_007018	2.348	-1.35297	Up_Melanoma	Centrosomal protein 1	null	0	null	null	-
TCF7L2	NM_030756	2.3291	-1.36979	Up_Melanoma	Transcription factor 7-like 2 t-cell specific hmg-box	null	Colorectal	3/125=0.024	null	H-list
PTPRO	NM_002848	2.29764	-0.766279	Up_Melanoma	Receptor-type protein tyrosine phosphatase o isoform b	null	0	null	null	-
HMBS	NM_000190	2.26796	-0.188998	Up_Melanoma	Hydroxymethylbilane synthase	null	0	null	null	-
PC-LKC	XM_003666	2.25974	0.310893	Up_Melanoma	Protocadherin lkc pc-lkc.	null	0	null	null	-
AGPS	NM_003659	2.25018	0.842922	Up_Melanoma	Alkylglycerone phosphate synthase mature peptide	null	0	null	null	-
SNCB	NM_003085	2.24606	-0.506583	Up_Melanoma	Beta-synuclein	null	0	null	null	-
LATS1	XM_015547	2.23985	1.71419	Up_Melanoma	Lats homolog 1 g00-119-328	TSG	0	4/440=0.0091	109	AGCOH, TSGDB
PTPRN2	NM_002847	2.23864	-1.33734	Up_Melanoma	Protein tyrosine phosphatase receptor type polypeptide 2	null	0	null	null	-
MSH2	NM_000251	2.22342	-1.26126	Up_Melanoma	Muts homolog 2	TSG	Breast, Colorectal, Endometrial, Mismatch repair cancer syndrome, Muir-Torre syndrome, Ovarian	2/317=0.0063	141	AGCOH, CGC, OMIM, TGDBs
TIMP1	NM_003254	2.18699	1.07714	Up_Melanoma	Tissue inhibitor of metalloproteinase 1	null	0	null	46	TGDBs
SELENBP1	NM_003944	2.17748	1.05697	Up_Melanoma	Selenium binding protein 1	null	0	null	null	-
MUTYH	NM_012222	2.17293	-0.321262	Up_Melanoma	Muty homolog e. coli	TSG	Colorectal, Gastric	null	39	AGCOH, CGC, OMIM
EDG6	NM_003775	2.16672	0.488723	Up_Melanoma	Endothelial differentiation g protein coupled receptor 6	null	0	null	null	-
DNMT3A	NM_022552	2.16649	1.21866	Up_Melanoma	Dna cytosine-5--methyltransferase 3 alpha	null	0	null	null	-
DDX1	NM_004939	2.15725	-0.99672	Up_Melanoma	Deadh asp-glu-ala-asphis box polypeptide 1	null	0	null	null	-
ITPR3	NM_002224	2.12112	0.514148	Up_Melanoma	Inositol 145-triphosphate receptor type 3	null	0	null	null	-
PSEN1	NM_000021	2.05468	-0.258147	Up_Melanoma	Presenilin isoform i-467	null	0	null	null	-
MCF2	NM_005369	2.0408	-1.01543	Up_Melanoma	Mcf.2 cell line derived transforming sequence	null	0	null	null	TGDBs
PSG5	NM_002781	2.03855	0.627006	Up_Melanoma	Pregnancy specific beta-1-glycoprotein 5	null	0	null	null	-
GH2	NM_022558	2.01465	0.507332	Up_Melanoma	Growth hormone isoform 3	null	0	null	null	-
COL3A1	NM_000090	2.0088	-0.176488	Up_Melanoma	Alpha type iii collagen	null	Colorectal, Glioblastoma	7/212=0.033	144	H-list
101F6	NM_007022	2.00521	1.31091	Up_Melanoma	Putative tumor suppressor	null	0	null	null	-
GRB7	NM_005310	2.0022	-0.290562	Up_Melanoma	Growth factor receptor-bound protein 7	null	Breast	2/230=0.0087	58	TGDBs
DKC1	NM_001363	2.00011	0.758124	Up_Melanoma	Dyskerin	null	0	null	105	AGCOH
SSI-1	NM_003745	3.28579	3.14747	Up_Melanoma-Up_BC	Jak binding protein	null	0	null	null	-
PTGIS	NM_000961	3.26549	2.67955	Up_Melanoma-Up_BC	Prostaglandin i2 prostacyclin synthase	null	0	null	null	-
CRABP1	NM_004378	3.25869	4.02785	Up_Melanoma-Up_BC	Cellular retinoic acid-binding protein 1	null	0	null	null	-
CDH11	NM_001797	3.16847	2.61446	Up_Melanoma-Up_BC	Cadherin 11 type 2 isoform 1	Oncogene	0	4/230=0.0174	290	CGC
GAGE7	NM_021123	3.14622	2.40633	Up_Melanoma-Up_BC	G antigen 7	null	0	null	null	-
PPY	NM_002722	2.94151	3.43758	Up_Melanoma-Up_BC	Pancreatic polypeptide	null	0	null	null	-
LOC51339	NM_016651	2.92759	3.34772	Up_Melanoma-Up_BC	Heptacellular carcinoma novel-3 protein	null	0	null	null	-
WRN	NM_000553	2.82086	3.15913	Up_Melanoma-Up_BC	Werner syndrome wrn.	TSG	Meningioma, Osteosarcoma , Werner syndrome	1/125=0.008	47	AGCOH, CGC
TDG	NM_003211	2.69145	2.13084	Up_Melanoma-Up_BC	Thymine-dna glycosylase	null	0	null	null	-
MRAS	NM_012219	2.63307	2.72983	Up_Melanoma-Up_BC	Muscle ras oncogene homolog	null	0	null	null	-
ALPPL2	NM_031313	2.59108	3.67666	Up_Melanoma-Up_BC	Placental-like alkaline phosphatase	null	0	null	null	-
PRKCE	NM_005400	2.51394	3.51897	Up_Melanoma-Up_BC	Protein kinase c epsilon	null	0	null	null	-
JUN	NM_002228	2.45887	2.91503	Up_Melanoma-Up_BC	V-jun avian sarcoma virus 17 oncogene homolog	null	0	null	116	AGCOH, TGDBs
C16ORF3	NM_001214	2.3679	3.07685	Up_Melanoma-Up_BC	Chromosome 16 open reading frame 3	null	0	null	null	-
FLJ20539	NM_017870	2.31813	4.32007	Up_Melanoma-Up_BC	Hypothetical protein flj20539	null	0	null	null	-
OTC	NM_000531	2.31691	2.14781	Up_Melanoma-Up_BC	Ornithine carbamoyltransferase	null	0	null	null	-
TIAM1	NM_003253	2.315	3.99874	Up_Melanoma-Up_BC	T-cell lymphoma invasion and metastasis 1	null	Colorectal	2/125=0.016	276	AGCOH, H-list, R-list
SERPINC1	NM_000488	2.30909	2.96019	Up_Melanoma-Up_BC	Serine or cysteine proteinase inhibitor clade c antithrombin member 1	null	0	null	null	-
CACNA1A	NM_023035	2.28854	2.66287	Up_Melanoma-Up_BC	Calcium channel alpha 1a subunit isoform 2	null	0	null	null	-
NR0B1	NM_000475	2.24559	3.23389	Up_Melanoma-Up_BC	Adrenal hypoplasia protein	null	0	null	null	-
LBC	NM_006738	2.21528	3.69538	Up_Melanoma-Up_BC	Lymphoid blast crisis oncogene	null	0	null	null	-
PARM1	BC013294	2.13726	4.05036	Up_Melanoma-Up_BC	Clone mgc:3551 image:3028327	null	0	null	null	-
THRB	NM_000461	2.12873	4.38923	Up_Melanoma-Up_BC	Thyroid hormone receptor beta erythroblastic leukemia viral v-erb-a oncogene homolog 2 avian	null	0	null	null	-
ERG	NM_004449	2.11316	2.62604	Up_Melanoma-Up_BC	V-ets erythroblastosis virus e26 oncogene like avian	Oncogene	AML, Ewing sarcoma, Prostate	2/230=0.0087	null	AGCOH, CGC, R-list, Reviews, TGDBs
DCC	NM_005215	2.05671	2.36697	Up_Melanoma-Up_BC	Deleted in colorectal carcinoma	TSG	Breast, Colorectal	1/125=0.008	73	OMIM, TGDBs, TSGDB
COL1A2	NM_000089	2.04722	2.18704	Up_Melanoma-Up_BC	Alpha 2 type i collagen	null	0	1/154=0.0065	148	AGCOH, Reviews
TP73	NM_005427	2.04121	2.95354	Up_Melanoma-Up_BC	Tumor protein p73	null	0	1/230=0.0043	null	TGDBs
IGF2	NM_000612	4.39913	3.56536	Up_Melanoma-Up_BC	Insulin-like growth factor somatomedin a	null	0	null	null	R-list, TGDBs
MALT1	NM_006785	3.34018	3.82783	Up_Melanoma-Up_BC	Mucosa associated lymphoid tissue lymphoma translocation 1	Oncogene	MALT	null	211	AGCOH, CGC, OMIM, Reviews
