# Supplementary material for: Pathway landscapes and epigenetic regulation in breast cancer and melanoma cell lines
Source: Theor Biol Med Model. 2014 May 7;11(Suppl 1):S8. doi: 10.1186/1742-4682-11-S1-S8 (PMC4108926; doi:10.1186/1742-4682-11-S1-S8)
Supplement: Additional File 1 — AF1 Table 1: The list with the expression values of deregulated genes in both cancer cell lines and the corresponding information extracted from F-census about Gene type: oncogene or TSG (tumor suppressor gene) extracted from both CGC and TSGDB; cancer type according to the classes provided in COSMIC; mutation frequency calculated by six high-throughput mutational screen data of cancer genomes; the number of miRNA predicted to regulate the target cancer genes, extracted from prediction tools including TargetScans, PicTar, DIANA-microT and MirTarget2. AF1 Table 2: Additional information for deregulated genes in MCF7 provided from detection of DNA methylation state in BC. AF1 Table 3: Enriched Gene Ontology Biological processes (GO BP) associated to discordant DE genes. AF1 Table 4: The list of the most enriched functional categories and pathways among the epigenetically modified genes in both cell lines extracted from ConsensusPathDB using ORA tool. AF1 Table 5: The list of TFs found significantly enriched among the epigenetically modified genes in BC and Melanoma. AF1 Figure 1: Graphical representation of the most enriched GO BP among discordant DE genes. [file 1742-4682-11-S1-S8-S1.zip › Additional File 1/AF1 Table 2.xls]

## Sheet: Sheet1
Gene Symbol	ratio(BC)	Fragment_ID	Position	MCF-7_MeCopy_20	MCF-7_Exp	MCF-7_CNV_Type
RAB30	72.7081	chr11_82454571	82454571	10	144.9	NO_CHANGE
TEAD4	21.6728	chr12_2986953	2986953	10	168.4	NO_CHANGE
RAD50	17.0165	chr5_131920549	131920549	1108	1.2	NO_CHANGE
CSF2RA	9.43201	chrX_1347409	1347409	10	14.3	NO_CHANGE
WRN	8.93293	chr8_31029427	31029427	10	133.6	DELETION
TNFRSF11A	8.12413	chr18_58166564	58166564	57	60.1	DELETION
CD6	4.97905	chr11_60531917	60531917	83	6.2	NO_CHANGE
RAB27B	0.193688	chr18_50646965	50646965	14	1309.1	DELETION
Ratio(BC): the fold change after DAC treatment.
Annotation from Additional file 5S: Summary of methylation status, expression value, DNA copy number variation and the information of genomic locus for each MluI site in the genome of MCF-7.
DNA fragment ID: Each MluI site is given a unique ID in the format: chromosome number _ genomic sequence position on the chromosome.
MCF-7_MeCopy_20,: The numbers of mapped tags with high-confidence for MCF-7 cells are presented. All genomic loci with tag number less than 10 were assigned with 10.
MCF-7_Exp: The gene expression data for MCF-7.
N-O. MCF-7_CNV_Type, MCF-7_CNV_Copy: DNA copy number variation (CNV) types (amplification, deletion and no change) and the value of CNV for each genomic locus
