# Supplementary material for: Pathway landscapes and epigenetic regulation in breast cancer and melanoma cell lines
Source: Theor Biol Med Model. 2014 May 7;11(Suppl 1):S8. doi: 10.1186/1742-4682-11-S1-S8 (PMC4108926; doi:10.1186/1742-4682-11-S1-S8)
Supplement: Additional File 1 — AF1 Table 1: The list with the expression values of deregulated genes in both cancer cell lines and the corresponding information extracted from F-census about Gene type: oncogene or TSG (tumor suppressor gene) extracted from both CGC and TSGDB; cancer type according to the classes provided in COSMIC; mutation frequency calculated by six high-throughput mutational screen data of cancer genomes; the number of miRNA predicted to regulate the target cancer genes, extracted from prediction tools including TargetScans, PicTar, DIANA-microT and MirTarget2. AF1 Table 2: Additional information for deregulated genes in MCF7 provided from detection of DNA methylation state in BC. AF1 Table 3: Enriched Gene Ontology Biological processes (GO BP) associated to discordant DE genes. AF1 Table 4: The list of the most enriched functional categories and pathways among the epigenetically modified genes in both cell lines extracted from ConsensusPathDB using ORA tool. AF1 Table 5: The list of TFs found significantly enriched among the epigenetically modified genes in BC and Melanoma. AF1 Figure 1: Graphical representation of the most enriched GO BP among discordant DE genes. [file 1742-4682-11-S1-S8-S1.zip › Additional File 1/AF1 Table 3.xls]

## Sheet: Pathways enriched
Pathways enriched among up-regulated genes in BC
Pathway name	set size	candidates contained	members_input_overlap	p-value	q-value	pathway source
Atm signaling pathway	18	5 (27.8%)	ATM; MDM2; RBBP8; JUN; TP73	2.81e-06	0.000796	BioCarta
Transcriptional misregulation in cancer - homo sapiens (human)	180	11 (6.1%)	CEBPA; ATM; ID2; MLLT3; RUNX2; ERG; IL8; MDM2; PAX8; HOXA9; FUT8	2.43e-05	0.00344	KEGG
Pathways in cancer - homo sapiens (human)	327	14 (4.3%)	PGF; PTGS2; CEBPA; TGFB3; WNT1; JUN; DCC; STAT5B; CSF2RA; WNT2B; MDM2; RAF1; PAX8; IL8	0.000105	0.00917	KEGG
Dna repair	114	8 (7.0%)	XPC; LIG3; ATM; TDG; ERCC6; FANCE; FANCC; RAD50	0.00013	0.00917	Reactome
Role of brca1 brca2 and atr in cancer susceptibility	23	4 (17.4%)	FANCE; ATM; FANCC; RAD50	0.000214	0.0121	BioCarta
Keratinocyte differentiation	53	5 (9.4%)	PRKCH; CEBPA; JUN; RAF1; PRKCE	0.000649	0.0263	BioCarta
Long-term depression - homo sapiens (human)	60	5 (8.3%)	CACNA1A; PPP2R1B; GNA12; RAF1; GNA13	0.00115	0.0401	KEGG
Nf-kappa b signaling pathway - homo sapiens (human)	92	6 (6.6%)	PTGS2; ATM; CFLAR; TNFRSF11A; MALT1; IL8	0.00128	0.0401	KEGG
Fc gamma r-mediated phagocytosis - homo sapiens (human)	94	6 (6.4%)	AMPH; VAV2; PRKCE; DNM1; HCK; RAF1	0.00151	0.0427	KEGG
Platelet activation, signaling and aggregation	214	9 (4.2%)	IGF2; PRKCH; TGFB3; VAV2; PRKCE; GNA12; GNA13; ABCC4; RAF1	0.00199	0.0456	Reactome
P53 signaling pathway - homo sapiens (human)	68	5 (7.4%)	ATM; MDM2; PPM1D; APAF1; TP73	0.00201	0.0456	KEGG
Chagas disease (american trypanosomiasis) - homo sapiens (human)	105	6 (5.8%)	PPP2R1B; TGFB3; JUN; CFLAR; C3; IL8	0.00253	0.0456	KEGG
Abc transporters - homo sapiens (human)	44	4 (9.1%)	ABCC4; TAP1; ABCG2; ABCA3	0.00264	0.0456	KEGG
Cytokine-cytokine receptor interaction - homo sapiens (human)	267	10 (3.8%)	IFNW1; TGFB3; IL22; EPO; TNFRSF14; CSF2RA; TNFRSF8; TNFRSF11A; IL8; LIFR	0.00269	0.0456	KEGG
Pkc-catalyzed phosphorylation of inhibitory phosphoprotein of myosin phosphatase	22	3 (13.6%)	CACNA1A; GNA12; GNA13	0.0029	0.0456	BioCarta
Hypoxia and p53 in the cardiovascular system	22	3 (13.6%)	FHL2; MDM2; ATM	0.0029	0.0456	BioCarta
Inhibition of cellular proliferation by gleevec	22	3 (13.6%)	STAT5B; JUN; RAF1	0.0029	0.0456	BioCarta
Proteoglycans in cancer - homo sapiens (human)	226	9 (4.0%)	HPSE; WNT2B; WNT1; VAV2; MRAS; TIAM1; MDM2; RAF1; IGF2	0.00306	0.0456	KEGG
B cell receptor signaling pathway - homo sapiens (human)	76	5 (6.6%)	JUN; DAPP1; RAF1; MALT1; VAV2	0.00328	0.0464	KEGG
Extracellular matrix organization	152	7 (4.6%)	MMP14; TGFB3; ADAM17; CTSG; COL1A2; MMP8; CTSL2	0.00401	0.0502	Reactome
Tpo signaling pathway	25	3 (12.0%)	STAT5B; JUN; RAF1	0.00421	0.0502	BioCarta
Cytochrome p450 - arranged by substrate type	51	4 (7.8%)	CYP27A1; CYP4A11; PTGIS; POMC	0.00453	0.0502	Reactome
Recruitment of repair and signaling proteins to double-strand breaks	8	2 (25.0%)	ATM; RAD50	0.00462	0.0502	Reactome
Hippo signaling pathway - homo sapiens (human)	156	7 (4.5%)	WNT2B; PPP2R1B; TGFB3; WNT1; ID2; TP73; TEAD4	0.00462	0.0502	KEGG
Fanconi anemia pathway	26	3 (11.5%)	FANCE; ATM; FANCC	0.00471	0.0502	Reactome
Jak-stat signaling pathway - homo sapiens (human)	158	7 (4.5%)	IFNW1; IL13RA2; CSF2RA; EPO; STAT5B; IL22; LIFR	0.00479	0.0502	KEGG
Vascular smooth muscle contraction - homo sapiens (human)	120	6 (5.0%)	PRKCH; CYP4A11; PRKCE; GNA12; GNA13; RAF1	0.00512	0.0518	KEGG
Homologous recombination - homo sapiens (human)	28	3 (10.7%)	RAD54L; XRCC2; RAD50	0.00583	0.0537	KEGG
Yap1- and wwtr1 (taz)-stimulated gene expression	9	2 (22.2%)	RUNX2; TEAD4	0.00589	0.0537	Reactome
Stabilization of p53	10	2 (20.0%)	MDM2; ATM	0.00729	0.0645	Reactome
Activation of matrix metalloproteinases	31	3 (9.7%)	MMP14; CTSL2; CTSG	0.00777	0.0666	Reactome
Epo signaling pathway	11	2 (18.2%)	STAT5B; EPO	0.00884	0.0689	BioCarta
Il22 soluble receptor signaling pathway	11	2 (18.2%)	STAT5B; IL22	0.00884	0.0689	BioCarta
Hemostasis	472	13 (2.8%)	IGF2; PRKCH; PPP2R1B; TGFB3; AKAP1; SERPINC1; VAV2; PRKCE; ANGPT2; GNA12; GNA13; ABCC4; RAF1	0.00901	0.0689	Reactome
Colorectal cancer - homo sapiens (human)	62	4 (6.5%)	JUN; TGFB3; RAF1; DCC	0.00904	0.0689	KEGG
Degradation of collagen	33	3 (9.1%)	MMP14; MMP8; ADAM17	0.00925	0.0689	Reactome
Pathways enriched among down-regulated genes in BC
Pathway name	set size	candidates contained	members_input_overlap	p-value	q-value	pathway source
Cytokine-cytokine receptor interaction - homo sapiens (human)	267	8 (3.0%)	IL2RA; IFNA8; IFNA1; BMPR1B; TNFSF8; IL2; IL26; TNFRSF18	0.000292	0.0161	KEGG
Pi3k-akt signaling pathway - homo sapiens (human)	346	9 (2.6%)	IL2RA; IFNA8; IFNA1; THBS2; RXRA; IL2; FGF12; TSC2; FGF20	0.000339	0.0161	KEGG
Nuclear receptor transcription pathway	52	4 (7.7%)	NR1D1; NR2E1; RXRA; RORB	0.000343	0.0161	Reactome
Inhibition of matrix metalloproteinases	8	2 (25.0%)	RECK; MMP2	0.00113	0.0318	BioCarta
Hematopoietic cell lineage - homo sapiens (human)	88	4 (4.5%)	IL2RA; CD1D; TFRC; DNTT	0.00248	0.0584	KEGG
Jak-stat signaling pathway - homo sapiens (human)	158	5 (3.2%)	IL2RA; IFNA1; IFNA8; IL2; IL26	0.00341	0.0686	KEGG
Il 2 signaling pathway	15	2 (13.3%)	IL2RA; IL2	0.0041	0.0715	BioCarta
Autoimmune thyroid disease - homo sapiens (human)	56	3 (5.8%)	IFNA1; IFNA8; IL2	0.00456	0.0715	KEGG
Regulation of insulin-like growth factor (IGF) transport and uptake by insulin-like growth factor binding proteins (igfbps)	21	2 (9.5%)	IGFBP1; MMP2	0.008	0.0959	Reactome
Pathways enriched among up-regulated genes in melanoma
Pathway name	set size	candidates contained	members_input_overlap	p-value	q-value	pathway source
Removal of dna patch containing abasic residue	17	3 (17.6%)	MUTYH; POLD1; TDG	0.000158	0.0061	Reactome
Resolution of ap sites via the multiple-nucleotide patch replacement pathway	17	3 (17.6%)	MUTYH; POLD1; TDG	0.000158	0.0061	Reactome
Ecm-receptor interaction - homo sapiens (human)	87	5 (5.8%)	COL3A1; CD47; COL1A2; ITGB4; COL1A1	0.000211	0.0061	KEGG
Base excision repair	19	3 (15.8%)	MUTYH; POLD1; TDG	0.000223	0.0061	Reactome
Colorectal cancer - homo sapiens (human)	62	4 (6.5%)	MSH2; JUN; DCC; TCF7L2	0.000636	0.0145	KEGG
Focal adhesion - homo sapiens (human)	206	6 (2.9%)	ITGB4; COL1A1; JUN; COL1A2; PDPK1; COL3A1	0.00189	0.0224	KEGG
Integrin cell surface interactions	84	4 (4.8%)	PDPK1; COL1A2; ITGB4; COL1A1	0.00198	0.0224	Reactome
Wnt signaling pathway - homo sapiens (human)	143	5 (3.5%)	JUN; PSEN1; FZD4; TCF7L2; DVL3	0.00213	0.0224	KEGG
Collagen formation	88	4 (4.5%)	COL3A1; COL1A2; ITGB4; COL1A1	0.00235	0.023	Reactome
Resolution of ap sites via the single-nucleotide replacement pathway	12	2 (16.7%)	MUTYH; TDG	0.00253	0.0231	Reactome
Extracellular matrix organization	152	5 (3.3%)	COL3A1; COL1A2; ITGB4; TIMP1; COL1A1	0.00278	0.0238	Reactome
Hippo signaling pathway - homo sapiens (human)	156	5 (3.2%)	DVL3; LATS1; FZD4; TP73; TCF7L2	0.00311	0.025	KEGG
Nuclear receptor transcription pathway	52	3 (5.8%)	ESRRG; THRB; NR0B1	0.00437	0.0333	Reactome
Amoebiasis - homo sapiens (human)	109	4 (3.7%)	SERPINB1; COL3A1; COL1A2; COL1A1	0.00507	0.0342	KEGG
Basal cell carcinoma - homo sapiens (human)	55	3 (5.5%)	DVL3; FZD4; TCF7L2	0.00512	0.0342	KEGG
Mets affect on macrophage differentiation	18	2 (11.1%)	JUN; CSF1	0.00573	0.0342	BioCarta
Atm signaling pathway	18	2 (11.1%)	JUN; TP73	0.00573	0.0342	BioCarta
Dna repair	114	4 (3.5%)	MUTYH; POLD1; TDG; FANCA	0.00594	0.0342	Reactome
PI3K-akt signaling pathway - homo sapiens (human)	346	7 (2.0%)	ITGB4; GH2; COL1A1; CSF1; COL1A2; PDPK1; COL3A1	0.00599	0.0342	KEGG
Regulation of insulin-like growth factor (igf) transport and uptake by insulin-like growth factor binding proteins (igfbps)	21	2 (9.5%)	IGF2; IGFBP6	0.00777	0.0409	Reactome
Phosphoinositides and their downstream targets	21	2 (9.5%)	PDPK1; PRKCE	0.00777	0.0409	BioCarta
Collagen biosynthesis and modifying enzymes	65	3 (4.6%)	COL3A1; COL1A2; COL1A1	0.00815	0.0414	Reactome
Cell-cell communication	128	4 (3.1%)	CDH11; CD47; ITGB4; DCC	0.00866	0.0424	Reactome
Mismatch repair - homo sapiens (human)	23	2 (8.7%)	POLD1; MSH2	0.00929	0.043	KEGG
Hemostasis	472	8 (1.7%)	IGF2; TIMP1; SERPINC1; CD47; PRKCE; GRB7; PDPK1; ITPR3	0.00942	0.043	Reactome
Pathways enriched among down-regulated genes in melanoma
Pathway name	set size	candidates contained	members_input_overlap	p-value	q-value	pathway source
Cytokine-cytokine receptor interaction - homo sapiens (human)	267	15 (5.7%)	CSF2RB; IL2RA; TNFSF18; TNFSF15; IFNA1; IL13; IL4; IL12A; IFNB1; TNFRSF10B; BMPR1B; IFNA8; IFNA5; TNFRSF18; LIFR	3.63e-11	4.24e-09	KEGG
Jak-stat signaling pathway - homo sapiens (human)	158	10 (6.4%)	CSF2RB; IL2RA; IFNA8; IFNA1; IL13; IFNA5; IFNB1; IL4; IL12A; LIFR	3.09e-08	1.81e-06	KEGG
Rig-i-like receptor signaling pathway - homo sapiens (human)	71	6 (8.5%)	IFNA8; IL12A; IFNA1; IFNA5; IFNB1; CASP8	4.19e-06	9.92e-05	KEGG
Trail signaling	6	3 (50.0%)	TNFRSF10B; CASP8; CFLAR	4.24e-06	9.92e-05	Reactome
Regulation of ifna signaling	27	4 (15.4%)	IFNA1; IFNA8; IFNA5; IFNB1	1.68e-05	0.000328	Reactome
Toll-like receptor signaling pathway - homo sapiens (human)	108	6 (5.7%)	IFNA8; IL12A; IFNA1; IFNA5; IFNB1; CASP8	4.23e-05	0.000618	KEGG
Regulation of autophagy - homo sapiens (human)	34	4 (11.8%)	IFNA1; IFNA8; BECN1; IFNA5	5.03e-05	0.000625	KEGG
Extrinsic pathway for apoptosis	13	3 (23.1%)	TNFRSF10B; CASP8; CFLAR	5.88e-05	0.000625	Reactome
Herpes simplex infection - homo sapiens (human)	188	7 (3.8%)	IFNA8; IL12A; IFNA1; IFNA5; IFNB1; CASP8; C5	0.000119	0.00116	KEGG
Natural killer cell mediated cytotoxicity - homo sapiens (human)	140	6 (4.3%)	IFNA8; IFNA1; IFNA5; IFNB1; TNFRSF10B; SH3BP2	0.000183	0.00165	KEGG
Pi3k-akt signaling pathway - homo sapiens (human)	346	9 (2.6%)	IL2RA; IFNA8; IFNA1; IFNA5; IFNB1; IL4; FGF12; MDM2; FGF20	0.000211	0.00176	KEGG
Fas signaling pathway (cd95)	20	3 (15.0%)	PTPN13; CFLAR; CASP8	0.000227	0.00177	BioCarta
Autoimmune thyroid disease - homo sapiens (human)	56	4 (7.7%)	IL4; IFNA8; IFNA1; IFNA5	0.000271	0.00198	KEGG
Cytosolic dna-sensing pathway - homo sapiens (human)	66	4 (6.5%)	IFNA1; IFNA8; IFNA5; IFNB1	0.000533	0.00367	KEGG
Influenza a - homo sapiens (human)	179	6 (3.4%)	IFNA8; IFNA1; IFNA5; IFNB1; TNFRSF10B; IL12A	0.000654	0.00412	KEGG
Tuberculosis - homo sapiens (human)	183	6 (3.4%)	IFNA8; IL12A; IFNA1; IFNA5; IFNB1; CASP8	0.000737	0.00412	KEGG
P53 signaling pathway - homo sapiens (human)	68	4 (5.9%)	TNFRSF10B; MDM2; CASP8; BAI1	0.000757	0.00412	KEGG
Interferon signaling	69	4 (5.9%)	IFNA1; IFNA8; IFNA5; IFNB1	0.000757	0.00412	Reactome
Asthma - homo sapiens (human)	34	3 (10.0%)	IL4; IL13; PRG2	0.000775	0.00412	KEGG
Cytokine signaling in immune system	186	6 (3.2%)	CSF2RB; IL2RA; IFNA8; IFNA1; IFNA5; IFNB1	0.000875	0.00445	Reactome
Apoptosis - homo sapiens (human)	88	4 (4.5%)	CSF2RB; TNFRSF10B; CASP8; CFLAR	0.00198	0.00812	KEGG
Hepatitis b - homo sapiens (human)	148	5 (3.4%)	IFNA1; IFNA8; CASP8; IFNA5; IFNB1	0.00201	0.00812	KEGG
Pathways in cancer - homo sapiens (human)	327	7 (2.1%)	CDKN2B; CEBPA; CASP8; AR; FGF12; MDM2; FGF20	0.00356	0.0133	KEGG
Nuclear receptor transcription pathway	52	3 (5.8%)	NR1D1; AR; NR2E1	0.00384	0.0136	Reactome
Hepatitis c - homo sapiens (human)	133	4 (3.0%)	IFNA1; IFNA8; IFNA5; IFNB1	0.00863	0.0273	KEGG
Melanoma - homo sapiens (human)	71	3 (4.2%)	FGF12; MDM2; FGF20	0.00914	0.0282	KEGG
