# Supplementary material for: Pathway landscapes and epigenetic regulation in breast cancer and melanoma cell lines
Source: Theor Biol Med Model. 2014 May 7;11(Suppl 1):S8. doi: 10.1186/1742-4682-11-S1-S8 (PMC4108926; doi:10.1186/1742-4682-11-S1-S8)
Supplement: Additional File 1 — AF1 Table 1: The list with the expression values of deregulated genes in both cancer cell lines and the corresponding information extracted from F-census about Gene type: oncogene or TSG (tumor suppressor gene) extracted from both CGC and TSGDB; cancer type according to the classes provided in COSMIC; mutation frequency calculated by six high-throughput mutational screen data of cancer genomes; the number of miRNA predicted to regulate the target cancer genes, extracted from prediction tools including TargetScans, PicTar, DIANA-microT and MirTarget2. AF1 Table 2: Additional information for deregulated genes in MCF7 provided from detection of DNA methylation state in BC. AF1 Table 3: Enriched Gene Ontology Biological processes (GO BP) associated to discordant DE genes. AF1 Table 4: The list of the most enriched functional categories and pathways among the epigenetically modified genes in both cell lines extracted from ConsensusPathDB using ORA tool. AF1 Table 5: The list of TFs found significantly enriched among the epigenetically modified genes in BC and Melanoma. AF1 Figure 1: Graphical representation of the most enriched GO BP among discordant DE genes. [file 1742-4682-11-S1-S8-S1.zip › Additional File 1/AF1 Table 5.xls]

## Sheet: Sheet1
Activated TFs in BC
Transcription Factor	P.value	E.value	Q.value	Intersection	Target genes
JUN	2.70e-4	1.81e-2	1.81e-2	8	88
GATA1	1.08e-3	7.24e-2	3.62e-2	4	24
CEBPB	3.40e-3	2.28e-1	6.11e-2	3	16
CEBPA	3.65e-3	2.45e-1	6.11e-2	4	33
CTNNB1	1.25e-2	8.40e-1	1.68e-1	12	300
CREB1	2.08e-2	1.39e+0	2.11e-1	4	54
SMAD3	2.21e-2	1.48e+0	2.11e-1	4	55
SMAD4	3.28e-2	2.20e+0	2.62e-1	3	36
EBF1	3.90e-2	2.62e+0	2.62e-1	1	2
SOX9	3.90e-2	2.62e+0	2.62e-1	1	2
Inhibited TFs in BC
Transcription Factor	P.value	E.value	Q.value	Intersection	Target genes
SPI1	7.53e-3	5.05e-1	5.05e-1	2	7
EGR1	3.05e-2	2.04e+0	5.70e-1	3	35
NR2F1	3.84e-2	2.57e+0	5.70e-1	2	16
Activated TFs in Melanoma
Transcription Factor	P.value	E.value	Q.value	Intersection	Target genes
SMAD3	5.00e-5	2.60e-3	2.60e-3	6	55
YY1	1.89e-3	9.83e-2	4.91e-2	4	43
GLI1	1.75e-2	9.08e-1	2.91e-1	5	122
SOX9	2.51e-2	1.30e+0	2.91e-1	1	2
NANOG	3.74e-2	1.94e+0	2.91e-1	1	3
NR2F6	3.74e-2	1.94e+0	2.91e-1	1	3
E2F1	4.34e-2	2.26e+0	2.91e-1	5	155
E2F4	4.47e-2	2.33e+0	2.91e-1	2	27
Inhibited TFs in Melanoma
Transcription Factor	P.value	E.value	Q.value	Intersection	Target genes
SMAD7	2.10e-4	1.09e-2	1.09e-2	3	10
PPARG	9.20e-4	4.78e-2	2.39e-2	2	4
ETS1	4.68e-3	2.43e-1	8.11e-2	4	55
TP53	6.85e-3	3.56e-1	8.14e-2	5	97
CEBPA	7.83e-3	4.07e-1	8.14e-2	3	33
SP1	2.26e-2	1.17e+0	1.86e-1	6	178
EBF1	2.51e-2	1.30e+0	1.86e-1	1	2
ID2	3.74e-2	1.94e+0	2.16e-1	1	3
ID3	3.74e-2	1.94e+0	2.16e-1	1	3
NFKB1	4.40e-2	2.29e+0	2.29e-1	3	63
